# Supplementary material for: Digital descriptors sharpen classical descriptors, for improving genebank accession management: A case study on Arachis spp. and Phaseolus spp
Source: PLoS One. 2024 May 2;19(5):e0302158. doi: 10.1371/journal.pone.0302158 (PMC11065210; doi:10.1371/journal.pone.0302158)
Supplement: S1 Table — (XLSX) [file pone.0302158.s001.xlsx]

## Sheet: S1_Table
ACCESSION	DOI	GENUS	SPECIES	COUNTRY	LATITUDE	LONGITUDE
18745	10.18730/KQ7M=	Arachis	pintoi	BRA	-168333	-420833
18746	10.18730/KQ7NU	Arachis	pintoi	BRA	-168833	-421167
18748	10.18730/KQ80A	Arachis	pintoi	BRA	-15.4	-473667
20826	10.18730/KRZZS	Arachis	pintoi	BRA
22151	10.18730/KX7N1	Arachis	pintoi	BRA	-16.3	-468333
22152	10.18730/KX7P2	Arachis	pintoi	BRA	-168667	-465833
22159	10.18730/KX7W8	Arachis	pintoi	BRA
22162	10.18730/KX7YA	Arachis	repens	BRA
22176	10.18730/KXB2U	Arachis	pintoi	BRA	-13.1	-46.75
22226	10.18730/M0MB1	Arachis	archeri	BRA
22231	10.18730/KXC5$	Arachis	pintoi	BRA	-13.3	-46.7
22242	10.18730/KXB74	Arachis	sp.	BOL
22341	10.18730/KYFZ~	Arachis	pintoi	BRA
22342	10.18730/KYG0$	Arachis	pintoi	BRA	-144667	-464833
22633	10.18730/KHYGS	Arachis	|	UNK
22636	10.18730/KHYAK	Arachis	paraguariensis	UNK
G24764B	10.18730/S5YMF	Hybrid	p.dumosus x P.vulgaris	COL	5.14	-73.36
G26457	10.18730/JXYK9	Phaseolus	lunatus	ECU	-2.14	-79.04
G26480	10.18730/JXYXK	Phaseolus	lunatus	ECU	0.37	-78.14
G26736	10.18730/JXYTG	Phaseolus	lunatus	ECU	-1.89	-79.07
G35178	10.18730/PGH6D	Phaseolus	dumosus	BOL	-17.44	-65.49
G35271	10.18730/PG4EC	Phaseolus	coccineus	COL	1.22	-76.92
G35560	10.18730/K3HK2	Phaseolus	dumosus	CR	9.66	-83.98
G35586	10.18730/JHN0Z	Phaseolus	dumosus	GT	14.63	-89.98
G35754A	10.18730/S4Z02	Phaseolus	coccineus	GT	14.62	-90.81
G35755	10.18730/PGHV$	Phaseolus	dumosus	GT	14.58	-90.87
G35998	10.18730/JYKWR	Phaseolus	coccineus	COL	5.75	-75.99
G36211	10.18730/JYRWU	Phaseolus	coccineus	COL	5.49	-75.49
G40885	10.18730/K4VQJ	Phaseolus	tuerckeimii	CR	9.57	-83.87
G40503	10.18730/PQ51N	Phaseolus	x(P.lunatus x P.polystachyus)	USA
