# Supplementary material for: Digital descriptors sharpen classical descriptors, for improving genebank accession management: A case study on Arachis spp. and Phaseolus spp
Source: PLoS One. 2024 May 2;19(5):e0302158. doi: 10.1371/journal.pone.0302158 (PMC11065210; doi:10.1371/journal.pone.0302158)
Supplement: S2 Table — (XLSX) [file pone.0302158.s002.xlsx]

## Sheet: S2 Table  Phenomic descriptors
Descriptors	Component	Method	Component / Cluster	Organ
PC1L	Morphology	Geometric morphometric	Morphospace 1	Leaves
PC2L	Morphology	Geometric morphometric	Morphospace 2	Leaves
PC3L	Morphology	Geometric morphometric	Morphospace 3	Leaves
PC4L	Morphology	Geometric morphometric	Morphospace 4	Leaves
PC5L	Morphology	Geometric morphometric	Morphospace 5	Leaves
PC6L	Morphology	Geometric morphometric	Morphospace 6	Leaves
PC7L	Morphology	Geometric morphometric	Morphospace 7	Leaves
PC8L	Morphology	Geometric morphometric	Morphospace 8	Leaves
PC9L	Morphology	Geometric morphometric	Morphospace 9	Leaves
PC10L	Morphology	Geometric morphometric	Morphospace 10	Leaves
PC1S	Morphology	Geometric morphometric	Morphospace 1	Seeds
PC2S	Morphology	Geometric morphometric	Morphospace 2	Seeds
PC3S	Morphology	Geometric morphometric	Morphospace 3	Seeds
PC4S	Morphology	Geometric morphometric	Morphospace 4	Seeds
PC5S	Morphology	Geometric morphometric	Morphospace 5	Seeds
PC6S	Morphology	Geometric morphometric	Morphospace 6	Seeds
PC7S	Morphology	Geometric morphometric	Morphospace 7	Seeds
PC8S	Morphology	Geometric morphometric	Morphospace 8	Seeds
PC9S	Morphology	Geometric morphometric	Morphospace 9	Seeds
PC10S	Morphology	Geometric morphometric	Morphospace 10	Seeds
R_1F	Color	Cluster color	Red cluster 1	Flowers
R_2F	Color	Cluster color	Red cluster 2	Flowers
R_3F	Color	Cluster color	Red cluster 3	Flowers
R_4F	Color	Cluster color	Red cluster 4	Flowers
R_5F	Color	Cluster color	Red cluster 5	Flowers
R_6F	Color	Cluster color	Red cluster 6	Flowers
R_7F	Color	Cluster color	Red cluster 7	Flowers
R_8F	Color	Cluster color	Red cluster 8	Flowers
R_9F	Color	Cluster color	Red cluster 9	Flowers
R_10F	Color	Cluster color	Red cluster 10	Flowers
G_1F	Color	Cluster color	Green cluster 1	Flowers
G_2F	Color	Cluster color	Green cluster 2	Flowers
G_3F	Color	Cluster color	Green cluster 3	Flowers
G_4F	Color	Cluster color	Green cluster 4	Flowers
G_5F	Color	Cluster color	Green cluster 5	Flowers
G_6F	Color	Cluster color	Green cluster 6	Flowers
G_7F	Color	Cluster color	Green cluster 7	Flowers
G_8F	Color	Cluster color	Green cluster 8	Flowers
G_9F	Color	Cluster color	Green cluster 9	Flowers
G_10F	Color	Cluster color	Green cluster 10	Flowers
B_1F	Color	Cluster color	Blue cluster 1	Flowers
B_2F	Color	Cluster color	Blue cluster 2	Flowers
B_3F	Color	Cluster color	Blue cluster 3	Flowers
B_4F	Color	Cluster color	Blue cluster 4	Flowers
B_5F	Color	Cluster color	Blue cluster 5	Flowers
B_6F	Color	Cluster color	Blue cluster 6	Flowers
B_7F	Color	Cluster color	Blue cluster 7	Flowers
B_8F	Color	Cluster color	Blue cluster 8	Flowers
B_9F	Color	Cluster color	Blue cluster 9	Flowers
B_10F	Color	Cluster color	Blue cluster 10	Flowers
R_1S	Color	Cluster color	Red cluster 1	Seeds
R_2S	Color	Cluster color	Red cluster 2	Seeds
R_3S	Color	Cluster color	Red cluster 3	Seeds
R_4S	Color	Cluster color	Red cluster 4	Seeds
R_5S	Color	Cluster color	Red cluster 5	Seeds
R_6S	Color	Cluster color	Red cluster 6	Seeds
R_7S	Color	Cluster color	Red cluster 7	Seeds
R_8S	Color	Cluster color	Red cluster 8	Seeds
R_9S	Color	Cluster color	Red cluster 9	Seeds
R_10S	Color	Cluster color	Red cluster 10	Seeds
G_1S	Color	Cluster color	Green cluster 1	Seeds
G_2S	Color	Cluster color	Green cluster 2	Seeds
G_3S	Color	Cluster color	Green cluster 3	Seeds
G_4S	Color	Cluster color	Green cluster 4	Seeds
G_5S	Color	Cluster color	Green cluster 5	Seeds
G_6S	Color	Cluster color	Green cluster 6	Seeds
G_7S	Color	Cluster color	Green cluster 7	Seeds
G_8S	Color	Cluster color	Green cluster 8	Seeds
G_9S	Color	Cluster color	Green cluster 9	Seeds
G_10S	Color	Cluster color	Green cluster 10	Seeds
B_1S	Color	Cluster color	Blue cluster 1	Seeds
B_2S	Color	Cluster color	Blue cluster 2	Seeds
B_3S	Color	Cluster color	Blue cluster 3	Seeds
B_4S	Color	Cluster color	Blue cluster 4	Seeds
B_5S	Color	Cluster color	Blue cluster 5	Seeds
B_6S	Color	Cluster color	Blue cluster 6	Seeds
B_7S	Color	Cluster color	Blue cluster 7	Seeds
B_8S	Color	Cluster color	Blue cluster 8	Seeds
B_9S	Color	Cluster color	Blue cluster 9	Seeds
B_10S	Color	Cluster color	Blue cluster 10	Seeds
Wings	Color	Color royal horticulture society	Wings color	Flowers
Standard	Color	Color royal horticulture society	Standard color	Flowers
Seed_color	Color	Primary color historic data	Seeds color name	Seeds
Seed_brightness	Brightness	Seed brightness	Categorical brightness	Seeds
Seed_shape	Morphology	Seed shape	Categorical seed shape	Seeds
Weight100	Yield	Weight 100 seeds	Weight 100 seeds in grams	Seeds
Flowering	Phenology	Days to flowering	Days to flowering	Flowers
length_leaf	Size	Length leaf	Length leaf in pixels	leaves
width_leaf	Size	Width leaf	Width leaf in pixels	Leaves
ratio_leaf	Size ratio	Length leaf / Width leaf	Length leaf / Width leaf in pixels	Leaves
